# Supplementary material for: The ice-breaker effect: singing mediates fast social bonding
Source: R Soc Open Sci. 2015 Oct 28;2(10):150221. doi: 10.1098/rsos.150221 (PMC4632513; doi:10.1098/rsos.150221)
Supplement: PEARCE_et_al_ESM.xlsx - Data file [file rsos150221supp1.xlsx]

## Sheet: PEARCE_et_al_ESM
Coding: 0=No, 1=Yes
Condition	Class_reference_number	Participant_Reference_Number	Gender	Age_years	Number_of_others_known_previously	Timepoint	Diabetic	Alcohol_Smoked_12hours	Exercised_2hours	PainThreshold_BEFORE	PainThreshold_AFTER	IOS_BEFORE	IOS_AFTER	meanPANAS_negative_before	meanPANAS_negative_after	meanPANAS_positive_before	meanPANAS_positive_after
Non-singing	1	11	0	62	5	1	0	0	1	115	100	1	2	1.2	1.8	3	2.6
Non-singing	1	12	0	34	0	1	0	0	0	100	60	2	2	1	1	4.8	4.2
Non-singing	1	13	1	59	0	1	0	0	0	140	150	1	2	1	1	1.8	2.8
Non-singing	1	14	0	81	1	1	0	0	0	130	95	1	2	1	1.2	3.4	2
Non-singing	1	15	1	60	1	1	0	0	0	190	220	2	3	2	1.2	2.8	4.6
Non-singing	1	16	0	61	5	1	0	0	1	80	70	5	5	1	1	2.8	3.6
Non-singing	1	17	0	57	1	1	0	0	0	70	250	4	4	1	1	3	4
Non-singing	1	18	0	70	3	1	0	0	1	190	225	2	5	1	1.2	3.2	4.4
Non-singing	1	19	0	61	3	1	0	0	0	100	145	4	4	1.2	1	1.8	1.8
Non-singing	1	110	0	65	2	1	0	0	0	140	170	1	2	1.4	1	2	3.4
Non-singing	1	111	0	33	0	1	0	0	0	140	120	3	4	1.2	1	3.6	3.8
Non-singing	1	112	0	40	0	1	0	0	0	95	140	1	4	1	1	4.8	4.8
Non-singing	1	113	0	59	0	1	0	0	0	140	140	1	2	1	1	3.2	3.8
Non-singing	1	114	1	65	5	1	0	0	0	300	300	2	2	1	1.2	1	1.4
Non-singing	1	115	1	80	2	1	0	0	1	100	100	5	1
Non-singing	1	116	1	55	3	1	0	0	0	45	100	2	3	1.4	1.4	2.4	3
Non-singing	1	117	0	36	0	1	0	0	0	95	250	1	1	4.2	4.2	2.6	2.6
Non-singing	1	118	0	62	0	1
Non-singing	4	41	0	35	2	1						2	2	1	1	4.8	5
Non-singing	4	42	0	67	4	1						4	5	1	1	1.4	1.8
Non-singing	4	43	0	66	1	1						1	2	1.2	1	3	3
Non-singing	4	44	0	53	0	1						2	4	1.2	1.2	2.4	3.6
Non-singing	4	45	0	62	3	1						2	4	1	1	3.6	2
Non-singing	4	46	0	24	3	1						5	5	1	1	3.4	3
Non-singing	4	47	0	27	3	1						6	7	1	1	3	3.6
Non-singing	4	48	0	39	2	1						2	3	1.4	1.2	3	2.4
Non-singing	4	49	0	56	2	1						7	7	5	3	3.8	3
Non-singing	4	410	1	81	3	1						5	5	1	1	3.8	4
Non-singing	4	411	0	52	2	1
Non-singing	4	412	0	57	0	1
Non-singing	4	413	0	37	1	1
Non-singing	6	61	0		4	1						4	3	1	1	2.4	2.6
Non-singing	6	62	0	44	3	1						4	5	3.2	2.4	3.4	4.33333
Non-singing	6	63	0	44	4	1						2	3	1.8	1	3	3.25
Non-singing	6	64	0	53	1	1						4	5	1	1	4.2	4.8
Non-singing	6	65	0	55	0	1						4	4	1	1	3.8	4
Non-singing	6	66	0	41	1	1						2	3	1	1	3.8	4.6
Non-singing	6	67	0	40	3	1						3	4	4.8	2.4	4.25	4.2
Non-singing	6	68	0	35	2	1						3	3	1.2	1.2	4.4	4.8
Non-singing	6	69	0	29	3	1						2	3	1.4	1.4	3.2	4.6
Non-singing	6	610	0	36	2	1						3	3	1.2	2.6	3.4	3.2
Non-singing	6	611	0	53	1	1						2	2	1.8	1.4	2.4	3.8
Non-singing	6	612	0	66	0	1						3	4	1	1	3	3.2
Non-singing	6	613	0	62	0	1						3	4	3.4	1.2	3.6	3.6
Non-singing	6	614	0	29	0	1						2	2	1.2	1	3	2
Non-singing	6	615	0	38	4	1						7	7	1	1	5	4.2
Non-singing	6	616	0	63	0	1						7	7	1	1	3.4	4.2
Non-singing	6	617	0	78	1	1						6	7	1.6	1	3.8	4.2
Non-singing	6	618	0	55	1	1						7	7	1	1	4.4	4.6
Non-singing	6	619	0	53	1	1						3	3	1	1	1.8	2
Non-singing	6	620	0	33	2	1
Non-singing	1	11	0	62	5	2	0	0	1	210	190	4	6	1	1	2.8	4.6
Non-singing	1	12	0	34	0	2						3	3	1	1	4.2	4.4
Non-singing	1	13	1	59	0	2	0	0	0	300	300	2	2	1	1	2	3
Non-singing	1	14	0	81	1	2	0	0	0	110	120	6	6	1	1	3.2	4.2
Non-singing	1	15	1	60	1	2	0	0	0	300	300	4	4	1.6	1.2	2.6	3.4
Non-singing	1	16	0	61	5	2	0	0	1	110	100	6	5	1	1	3.6	4
Non-singing	1	17	0	57	1	2
Non-singing	1	18	0	70	3	2	0	0	1	300	300	6	6	1	1	3.6	4
Non-singing	1	19	0	61	3	2	0	0	0	150	190	6	6	1.2	1	2.4	2.4
Non-singing	1	110	0	65	2	2	0	0	0	210	230	4	5	1.2	1.2	2.4	1.4
Non-singing	1	111	0	33	0	2	0	0	0	150	140	6	6	1	1	3.8	4
Non-singing	1	112	0	40	0	2	0	0	0	150	130	5	6	1	1	4.4	5
Non-singing	1	113	0	59	0	2
Non-singing	1	114	1	65	5	2	0	0	0	300	300	2	2	1	1.2	2	1.4
Non-singing	1	115	1	80	2	2	0	0	0	130	140	1	1	1	3	2	1.66667
Non-singing	1	116	1	55	3	2	0	0	0	40	40	4	3	1	1	2.4	2.8
Non-singing	1	117	0	36	0	2	0	0	0	300	270	3	4	1	1	3.2	3.6
Non-singing	1	118	0	62	0	2	0	0	0	260	200	4	4	1	1	3	3.2
Non-singing	4	41	0	35	2	2
Non-singing	4	42	0	67	4	2
Non-singing	4	43	0	66	1	2	0	0	0	280	280	5	6	1	1	3.6	4
Non-singing	4	44	0	53	0	2
Non-singing	4	45	0	62	3	2
Non-singing	4	46	0	24	3	2
Non-singing	4	47	0	27	3	2	0	1	0	230	220	7	7	4.4	2.8	1.8	2
Non-singing	4	48	0	39	2	2	0	0	0	190	170	6	6	1.8	1.4	2.8	1.8
Non-singing	4	49	0	56	2	2
Non-singing	4	410	1	81	3	2	0	0	0	300	300	4	4	1	1	3.4	3
Non-singing	4	411	0	52	2	2	0	0	1	280	200	5	6	1.6	1.4	2	3.8
Non-singing	4	412	0	57	0	2	0	0	0	200	220	3	7	1.6	1	2.8	3.6
Non-singing	4	413	0	37	1	2	0	0	0	300	300	2	2	1	1	1.4	2.2
Non-singing	6	61	0		4	2
Non-singing	6	62	0	44	3	2	0	0	0	70	80	5	6	1.4	1	1.6	3.6
Non-singing	6	63	0	44	4	2
Non-singing	6	64	0	53	1	2	0	0	1	90	110	5	6	1	1	4	4.8
Non-singing	6	65	0	55	0	2	0	0	0	230	230	4	5	1	1	2.8	3.4
Non-singing	6	66	0	41	1	2						3	4	1	1	3.8	4.75
Non-singing	6	67	0	40	3	2	0	0	0	130	150	2	5	1.6	1	4	4.2
Non-singing	6	68	0	35	2	2	0	0	1	80	90	4	5	1	1	4	4.8
Non-singing	6	69	0	29	3	2
Non-singing	6	610	0	36	2	2	0	0	0	80	140	6	6	1.6	1.2	3.6	4.4
Non-singing	6	611	0	53	1	2
Non-singing	6	612	0	66	0	2	0	0	0	240	210	5	6	1	1	3	3.6
Non-singing	6	613	0	62	0	2	0	0	0	180	190	4	4			4	4
Non-singing	6	614	0	29	0	2								2		2.66667
Non-singing	6	615	0	38	4	2						7		1		4.2
Non-singing	6	616	0	63	0	2	0	0	0	90	90	6	7	1	1	3.8	3.4
Non-singing	6	617	0	78	1	2	0	0	0	80	90	4	4	2.6	1	3.25	3.6
Non-singing	6	618	0	55	1	2	0	0	1	240	180	7	7	1	1	4.4	4.6
Non-singing	6	619	0	53	1	2	0	0	0	80	160	6	6	1	1	2	2.6
Non-singing	6	620	0	33	2	2						3		1.4		2.4
Non-singing	1	11	0	62	5	3	0	0	0	180	240	5	6	1	1	2.4	3.2
Non-singing	1	12	0	34	0	3	0	0	0	120	130	4	4	1	1	5	4.6
Non-singing	1	13	1	59	0	3	0	0	0	300	300	4	4	1	1	2.6	3.2
Non-singing	1	14	0	81	1	3	0	0	1	80	120	7	7	1.2	1	3.6	3.8
Non-singing	1	15	1	60	1	3	0	0	0	300	300	5	6	1.4	1.4	3.8	3.8
Non-singing	1	16	0	61	5	3	0	0	1	100	110	5	5	1	1	3.6	3
Non-singing	1	17	0	57	1	3						3	3	1.4	1.2	2.8	3
Non-singing	1	18	0	70	3	3	0	0	0	300	300	6	7	1	1	2	4
Non-singing	1	19	0	61	3	3	0	0	0	220	200	7	7	1	1	2.2	2.6
Non-singing	1	110	0	65	2	3
Non-singing	1	111	0	33	0	3	0	0	0	180	180	6	7	1.4	1	4	4.2
Non-singing	1	112	0	40	0	3						6	6	1	1	4.8	4.8
Non-singing	1	113	0	59	0	3
Non-singing	1	114	1	65	5	3	0	0	0	300	300	2	3	1	1	2.2	1.8
Non-singing	1	115	1	80	2	3	0	0	1	130	90	4	4	1	1	1.6	1.5
Non-singing	1	116	1	55	3	3
Non-singing	1	117	0	36	0	3	0	0	0	300	260	4	4	1.4	1.8	3.4	4
Non-singing	1	118	0	62	0	3	0	0	1	220	240	3	3	1	1	3	3
Non-singing	4	41	0	35	2	3
Non-singing	4	42	0	67	4	3
Non-singing	4	43	0	66	1	3	0	0	0	220	210	7	7	1.2	1	4	4.5
Non-singing	4	44	0	53	0	3
Non-singing	4	45	0	62	3	3
Non-singing	4	46	0	24	3	3
Non-singing	4	47	0	27	3	3
Non-singing	4	48	0	39	2	3	1	0	0	190	170	6	5	1.8	2.2	2.6	1.4
Non-singing	4	49	0	56	2	3
Non-singing	4	410	1	81	3	3	0	0	0	300	300	7	7	1	1	4	4
Non-singing	4	411	0	52	2	3	0	1	0	290	240	6	6	1.4	1.2	2	3.6
Non-singing	4	412	0	57	0	3	0	0	1	200	190	7	7	1	1	4	4.2
Non-singing	4	413	0	37	1	3
Non-singing	6	61	0		4	3
Non-singing	6	62	0	44	3	3	0	0	0	90	80	7	7	1.2		4.8	5
Non-singing	6	63	0	44	4	3
Non-singing	6	64	0	53	1	3	0	0	1	10	100	7	7	1	1	3.2	3.6
Non-singing	6	65	0	55	0	3	0	0	0	250	290	4	5	1	1	3.2	3.6
Non-singing	6	66	0	41	1	3						5	5	1.2	1	3.4	4.6
Non-singing	6	67	0	40	3	3
Non-singing	6	68	0	35	2	3	0	0	0	100	90	6	7	1.2	1.2	4.4	5
Non-singing	6	69	0	29	3	3
Non-singing	6	610	0	36	2	3	0	0	0	140	170	7	7	1.2	1	3.2	4.2
Non-singing	6	611	0	53	1	3
Non-singing	6	612	0	66	0	3
Non-singing	6	613	0	62	0	3	0	0	0	210	220	5	6	1.2	1.2	3.2	4.2
Non-singing	6	614	0	29	0	3
Non-singing	6	615	0	38	4	3						7	7	1	1	1.8	2.6
Non-singing	6	616	0	63	0	3
Non-singing	6	617	0	78	1	3	0	0	0	100	100	5	6	3	2.2	3.6	4.5
Non-singing	6	618	0	55	1	3	0	0	0	230	220	7	7	1	1	1.6	4.6
Non-singing	6	619	0	53	1	3	0	0	0	140	90	7	7	1	1	2.4	2.4
Non-singing	6	620	0	33	2	3						6	6	1	1	1.2	1.8
Singing	2	21	0			1							2		1.2		1.6
Singing	2	22	0	27	4	1						7	7	1.8	1	3.4	5
Singing	2	23	0	53	2	1						1	3		1.2	2	2
Singing	2	24	0	58	2	1						1	7	3	1	4	4.4
Singing	2	25	0	58	1	1						1	6	1.2	1	3.4	5
Singing	2	26	0	62	0	1						1	2	2	1	3.75	3.4
Singing	2	27	0	47	4	1						5	7	1.8	1	2.8	3.8
Singing	2	28	1	63	1	1						1		1.2		2.5
Singing	2	29	0	63	1	1	0	0	0	280	300	1	4	1	1	2.8	3.8
Singing	2	210	0	43	1	1	0	0	0	160	200	1	3	1	1	2.6	3
Singing	2	211	0	71	0	1	0	0	0	180	270		5		1		3.6
Singing	2	212	0		1	1							5				4
Singing	2	213	0	55	0	1						2	3			5	1
Singing	2	214	0	66	0	1						2	3	1	1	4	4
Singing	2	215	0	37	5	1	0	1	0	250	240	2	2	1	1	3.6	4
Singing	2	216	1		4	1							7		1.6		4.8
Singing	2	217	0			1							2		1.4		2.2
Singing	2	218	0	57	2	1							2		1		4
Singing	2	219	0	61	0	1							1		2		3.8
Singing	2	220	0	68	1	1
Singing	2	221	0	55	0	1
Singing	2	222	0	83	2	1
Singing	2	223	0	67		1
Singing	3	31	0	47	4	1	0	0	0	220	220	1	2	1	1	1.2	2.6
Singing	3	32	0	52	1	1	0	0	0	280	280	1	1	1.2	1	2	2.2
Singing	3	33	1	64	0	1	0	0	1	210	300	2	5	1.2	1	3.8	5
Singing	3	34	0	65	2	1	0	0	1	180	270	3	5	1	1	1	4.6
Singing	3	35	0	66	0	1	0	0	1	300	300	4	6	1	1	2.8	3.8
Singing	3	36	1	67	1	1	0	0	0	180	140	2	2	1	1	1.6	1.2
Singing	3	37	0	74	6	1	0	0	0	190	230	4	7	1.2	1	4.2	4.8
Singing	3	38	0	66	5	1	0	0	0	120	130	2	3	1	1	2.8	4.2
Singing	3	39	0	49	4	1	0	0	0	80	100	2	5	1.8	1.4	3.2	3.2
Singing	3	310	0	35	0	1	0	0	0	230	210	3	5	1.2	1	3.8	4.2
Singing	3	311	0	67	0	1		0	1	170	130	2	4	1	1	4.6	5
Singing	3	312	0	60	0	1	0	0	0	300	300	3	4	3.2	1.8	2	3.4
Singing	3	313	0	76	4	1	0	0	0	180	160	2	4	1	1	2	2.6
Singing	3	314	1	55	0	1	0	0	0	300	290	2	5	1	1	3	4
Singing	3	315	0	68	6	1	0	0	1	220	270	5	6	1.2	1	2.6	3
Singing	3	316	0	66	4	1	0	0	0	260	260	2	5	1	1	2.4	3
Singing	3	317	0	83	4	1	0	0	0	250	230	2	5	1.4	1	3.8	3.6
Singing	3	318	0	73	2	1	0	0	0	140	160	3	6	1.4	1	4.2	4.2
Singing	3	319	0	60	0	1	0	0	1	280	250	2	3	1	1	1	2.5
Singing	3	320	0	56	2	1	0	0	1	160	240	2	4	1.4	1	4	4
Singing	3	321	1	71	4	1	0	0	0	300	300	2	3	1	1	2.2	3.4
Singing	3	322	0	58	0	1	0	0	0	220	260	2	5	1	1	2.6	3.8
Singing	3	323	0	76	4	1	0	0	0	300	290	4	4	1	1.2	1.8	2.8
Singing	3	324	0	75	8	1	0	0	0	150	140	5	7	1	1	3.2	3.8
Singing	3	325	0	54	0	1	0	0	0	180	140	2	5	1	1	2.8	4.4
Singing	3	326	0	77	6	1	0	0	0	120	240	3	7	1	1	4	3.6
Singing	3	327	0			1
Singing	3	328	1	62	4	1
Singing	5	51	0	41	0	1	0	0	0	195	180	2	3	1.2	1	2	2.6
Singing	5	52	0	64	2	1	0	0	0	60	70	7	7	1	1.4	2.6	4.2
Singing	5	53	0	65	2	1	0	0	0	90	90	2	3	1.8	1.6	3.2	2.4
Singing	5	54	0	48	2	1	0	0	1	170	100	4	6	1	1	2.8	3.4
Singing	5	55	0	48	3	1	0	0	0	300	300	5	5	1	1.4	4	4
Singing	5	56	0	54	1	1	0	0	0	110	170	2	3	1	1	2.8	3.8
Singing	5	57	0	55	3	1	0	0	1	130	190	2	3	1	1	3.2	3.4
Singing	5	58	0	18	1	1	0	0	0	120	80	3	3	1	1	2.2	2.8
Singing	5	59	0	40	3	1								1.2		3.6
Singing	5	510	0	40	6	1						3	4	1.2	1	2.8	3
Singing	5	511	0	53	0	1	0	0	0	100	120	4	5	1	1	2.8	3.8
Singing	5	512	1	46	2	1	0	0	0	300	300	2	5	1.2	1	1.8	3.8
Singing	5	513	0	60	1	1	0	0	0	300	280	2	3	1.4	1	3.8	4
Singing	5	514	0	70	2	1	0	0	0	110	110	3	6	1.2	1	3.6	3.6
Singing	5	515	0	66	0	1	0	0	0	205	165	4	4	1	1	1.6	4.4
Singing	5	516	0	71	5	1
Singing	7	71	0	62	0	1						2	5	1	1	2.4	4
Singing	7	72	0	57	0	1						3	4	1.2	1	2.2	3
Singing	7	73	0	55	1	1						2	3	1.2	1	4.6	4.8
Singing	7	74	1	64	1	1						2	5	1	1	1	3.6
Singing	7	75	1	65	2	1	0	0	1	163	160	2	2	2	1	2	2.2
Singing	7	76	0	64	2	1	0	0	0	163	173		1	1	1.6	2.4	1.2
Singing	7	77	0		0	1	1	0	0	140	120	2	3	1	1	3.8	4
Singing	7	78	0	52	1	1	0	0	0	99	120	2	6	1	1	2	3.4
Singing	7	79	0	68	0	1						3	6	1.2	1	2	2
Singing	7	710	0	60	2	1	0	0	0	150	200	3	4	1	1	2.6	4.6
Singing	7	711	0	60	1	1	0	0	0	223	123	1	2	1	1	3.2	5
Singing	7	712	0	66	3	1	0	0	0	252	250		2	1	1	3.8	4.8
Singing	7	713	0	64	1	1	0	0	0	143	182	2	7	2.8	1	2.4	4.2
Singing	7	714	0	68	2	1						1	3	1	1	4.2	5
Singing	7	715	1	66	0	1						1	2	1.2	1.2	1.8	2.6
Singing	7	716	0	61	0	1
Singing	7	717	0	56	5	1
Singing	2	21	0			2	0	0	0	80	60	3	3	1	1	1.2	1.2
Singing	2	22	0	27	4	2
Singing	2	23	0	53	2	2	0	1	0	150	110	5	4	1	1	1.4	2.5
Singing	2	24	0	58	2	2	0	0	0	140	140	5	7	1	1	4	4.6
Singing	2	25	0	58	1	2	0	0	1	170	220	5	7	1.2	1	2.8	4
Singing	2	26	0	62	0	2	0	0	1	100	120	5	7	1.2	1.5	2	4.75
Singing	2	27	0	47	4	2	0	0	0	130	180	3	5	1	1	2	1.6
Singing	2	28	1	63	1	2
Singing	2	29	0	63	1	2	0	0	0	260	290	5	7	1	1	3.6	4
Singing	2	210	0	43	1	2	0	0	0	220	240	7	7	1	1	3.4	4
Singing	2	211	0	71	0	2	0	0	0	230	300	5	7	1	1	1.8	2.2
Singing	2	212	0		1	2
Singing	2	213	0	55	0	2
Singing	2	214	0	66	0	2
Singing	2	215	0	37	5	2
Singing	2	216	1		4	2
Singing	2	217	0			2						3	4	1	2	1	2
Singing	2	218	0	57	2	2
Singing	2	219	0	61	0	2						5	6	1	1	3.8	4.2
Singing	2	220	0	68	1	2	0	0	1	200	260	4	5	1	1	4.4	5
Singing	2	221	0	55	0	2	0	0	0	100	80	2	3	1.2	1	2.6	3.4
Singing	2	222	0	83	2	2						2	3	1	1	1.6	1.6
Singing	2	223	0	67		2
Singing	3	31	0	47	4	2	0	0	0	220	240	7	7	1	1	1.6	2.6
Singing	3	32	0	52	1	2
Singing	3	33	1	64	0	2	0	0	0	300	300	5	6	1.2	1	3.6	4.8
Singing	3	34	0	65	2	2	0	0	0	300	300	7	7	1.2	1	2	5
Singing	3	35	0	66	0	2	0	0	0	300	300	4	5	1	1.2	3	3.4
Singing	3	36	1	67	1	2	0	0	0	200	180	4	4	1	1	1.2	1.4
Singing	3	37	0	74	6	2	0	0	1	250	290	7	7	1.2	1	4	4.6
Singing	3	38	0	66	5	2	0	0	0	170	180	7	7	1	1	4	4.8
Singing	3	39	0	49	4	2	0	1	0	160	120	5	6	2.2	1.2	2.2	3
Singing	3	310	0	35	0	2	0	0	0	230	200	4	5	1	1	3.6	4.6
Singing	3	311	0	67	0	2	0	0	0	150	150	5	5	1	1	3.8	4
Singing	3	312	0	60	0	2	0	0	0	300	270	6	7	3.4	1.2	3.8	4.2
Singing	3	313	0	76	4	2	0	0	0	230	180	7	7	1	1	2.8	3
Singing	3	314	1	55	0	2	0	0	1	290	300	5	6	1	1.4	3.2	4
Singing	3	315	0	68	6	2
Singing	3	316	0	66	4	2	0	0	0	300	290	5	6	1	1	2.6	3.2
Singing	3	317	0	83	4	2	0	0	0	270	280	7	4	2	1.2		3
Singing	3	318	0	73	2	2	0	0	0	210	140	6	7	1.8	1	4.2	5
Singing	3	319	0	60	0	2	0	0	0	160	220	6	7	1	1	1.4	2.8
Singing	3	320	0	56	2	2	0	0	0	250	300	6	7	1.4	1	4	4.6
Singing	3	321	1	71	4	2	0	0	0	300	300	4	6	1	1	2	3.2
Singing	3	322	0	58	0	2	0	0	1	280	280	4	5	1.2	1	2.8	4.2
Singing	3	323	0	76	4	2
Singing	3	324	0	75	8	2	0	0	0	200	180	6	6	1	1	3.4	3
Singing	3	325	0	54	0	2	0	0	0	260	160	7	7	1	1	5	4.6
Singing	3	326	0	77	6	2	0	0	0	150	150	6	7	1	1	3.6	4.8
Singing	3	327	0			2	0	1	1	170	130	4	6	1.6	1	2.4	3.2
Singing	3	328	1	62	4	2	0	0	0	250	240	7	7	1.2	1	2.4	3
Singing	5	51	0	41	0	2	0	0	0	100	160	4	4	1	1	2.4	2.4
Singing	5	52	0	64	2	2
Singing	5	53	0	65	2	2	0	0	0	100	80	6	6	1.8	1.8	3.6	3.8
Singing	5	54	0	48	2	2	0	0	1	150	130	4	6	1	1	2	3.2
Singing	5	55	0	48	3	2	0	0	0	300	300	2	4	1.2	2	3.4	1.6
Singing	5	56	0	54	1	2	0	0	0	130	140	5	6	1	1	2.6	3
Singing	5	57	0	55	3	2	0	0	0	130	150	4	4	1.2	1	3.6	3.6
Singing	5	58	0	18	1	2
Singing	5	59	0	40	3	2						7	7	1.2	1.4	4.6	2.25
Singing	5	510	0	40	6	2
Singing	5	511	0	53	0	2	0	0	0	120	100	4	5	1	1	3	4
Singing	5	512	1	46	2	2
Singing	5	513	0	60	1	2	0	0	0	300	300	4	5	2.2	1.4	2.2	3.6
Singing	5	514	0	70	2	2	0	0	0	90	120	5	6	1.2	1	2.6	1
Singing	5	515	0	66	0	2	0	0	0	220	200	6	6	1	1	1.6	3.8
Singing	5	516	0	71	5	2	0	0	0	270	300	7	7	1.2	1	3.4	4.6
Singing	7	71	0	62	0	2
Singing	7	72	0	57	0	2	0	0	0	140	150	5	6	1	1.6	1.8	2
Singing	7	73	0	55	1	2	0	0	0	270	260	5	5	1	1	5	4.8
Singing	7	74	1	64	1	2	0	0	0	300	300	4	6		1	4	4.2
Singing	7	75	1	65	2	2	0	0	0	300	300	2	3	1.2	1	1.2	2
Singing	7	76	0	64	2	2	0	0	0	160	200	3	3	1.6	2.2	2.6	1
Singing	7	77	0		0	2	1	0	0	160	150	5	5	1	1	4	3.8
Singing	7	78	0	52	1	2	0	0	0	120	100	5	6	1	1	3.4	3.8
Singing	7	79	0	68	0	2	0	0	0	170	180	5	6	1.4	1	3.2	3.4
Singing	7	710	0	60	2	2	0	0	0	240	250	4	4	1	1	1.8	2.6
Singing	7	711	0	60	1	2	0	0	0	110	90	5	5	1	1.8	3.4	4.8
Singing	7	712	0	66	3	2	0	0	0	240	270	7	7	1.2	1	4.2	4.4
Singing	7	713	0	64	1	2	0	0	0	150	190	5	7	1.4	1	2.6	3.4
Singing	7	714	0	68	2	2						5	5	1	1	4	4.8
Singing	7	715	1	66	0	2
Singing	7	716	0	61	0	2	0	1	0	120	120	6	6	1.2	1	4	3.8
Singing	7	717	0	56	5	2	0	0	0	170	200	3	5	1.2	1.2	1.6	2.4
Singing	2	21	0			3
Singing	2	22	0	27	4	3
Singing	2	23	0	53	2	3
Singing	2	24	0	58	2	3						6	7	2.2	1	2.6	5
Singing	2	25	0	58	1	3						6	7	1	1	2.8	4.8
Singing	2	26	0	62	0	3						5	5	2.2	1	3.2	2.75
Singing	2	27	0	47	4	3						6	6	1	1	2.6	2.4
Singing	2	28	1	63	1	3
Singing	2	29	0	63	1	3						4	4	1	1	3.6	4.6
Singing	2	210	0	43	1	3						7	7	1	1	4.4	4.2
Singing	2	211	0	71	0	3						7	7	1	1	1.6	2.2
Singing	2	212	0		1	3
Singing	2	213	0	55	0	3
Singing	2	214	0	66	0	3						6	6	1	1	4.8	4.8
Singing	2	215	0	37	5	3
Singing	2	216	1		4	3
Singing	2	217	0			3
Singing	2	218	0	57	2	3
Singing	2	219	0	61	0	3						6	7	1	1	3.6	4.6
Singing	2	220	0	68	1	3						5	5	1	1	4.2	5
Singing	2	221	0	55	0	3						1	3	1	1	2	3.4
Singing	2	222	0	83	2	3						6	6	1	1	2.4	2.6
Singing	2	223	0	67		3						5	7	1	1	2.4	2.8
Singing	3	31	0	47	4	3	0	0	0	220	190	7	7	1	1	2.8	3.8
Singing	3	32	0	52	1	3
Singing	3	33	1	64	0	3
Singing	3	34	0	65	2	3	0	0	0	280	280	7	7	1.4	1	3.6	5
Singing	3	35	0	66	0	3	0	0	0	300	300	5	6	1	1	2.4	3.8
Singing	3	36	1	67	1	3	0	0	0	190	190	6	6	1	1	1.2	1.4
Singing	3	37	0	74	6	3	0	0	0	210	220	6	7	1	1	4.4	4
Singing	3	38	0	66	5	3	0	0	0	120	120	7	7	1	1	3.2	4.8
Singing	3	39	0	49	4	3	0	0	0	110	110	7	7	1	1.2	3.2	2
Singing	3	310	0	35	0	3						5	6	1.2	1	4	4
Singing	3	311	0	67	0	3	0	0	1	150	140	7	7	1	1	3.8	4.4
Singing	3	312	0	60	0	3	0	0	0	210	200	7	7	1.4	1.2	3.6	3.6
Singing	3	313	0	76	4	3	0	0	0	210	180	7	6	1	1	1.4	1.2
Singing	3	314	1	55	0	3	0	0	0	280	200	7	6			3.75	4
Singing	3	315	0	68	6	3
Singing	3	316	0	66	4	3	0	0	0	250	300	6	6	1.2	1	2.8	3.4
Singing	3	317	0	83	4	3	0	0	0	180	280	6	7	1.2	2	2.6	3.6
Singing	3	318	0	73	2	3	0	0	0	170	170	7	7	1.2	1	4.6	5
Singing	3	319	0	60	0	3
Singing	3	320	0	56	2	3	0	0	1	220	260	6	6	1.8	1.2	3	3.2
Singing	3	321	1	71	4	3
Singing	3	322	0	58	0	3	0	0	1	210	200	3	6	1	1	3.2	4.4
Singing	3	323	0	76	4	3
Singing	3	324	0	75	8	3	0	0	0	230	190	5	5	1	1	2.8	2.8
Singing	3	325	0	54	0	3	0	0	0	110	130	7	7	2	1	3.4	3.4
Singing	3	326	0	77	6	3
Singing	3	327	0			3	0	0	1	140	160	4	5	1	1	2	2.2
Singing	3	328	1	62	4	3						7	7	1.2	1	2.8	2.8
Singing	5	51	0	41	0	3	0	0	0	120	120	5	5	1	1	1.8	2
Singing	5	52	0	64	2	3
Singing	5	53	0	65	2	3	0	0	0	70	60	7	7	1.4	1.8	3.8	4
Singing	5	54	0	48	2	3	0	0	1	130	120	6	7	1	1	2.4	4.2
Singing	5	55	0	48	3	3						3	6	2.4	2.4	2	5
Singing	5	56	0	54	1	3	0	0	0	120	150	7	7	1	1	3.4	4.8
Singing	5	57	0	55	3	3	0	0	0	170	140	5	5	1	1	3	3.6
Singing	5	58	0	18	1	3
Singing	5	59	0	40	3	3
Singing	5	510	0	40	6	3
Singing	5	511	0	53	0	3	0	0	0	100	80	3	5	1	1	2.8	4.4
Singing	5	512	1	46	2	3
Singing	5	513	0	60	1	3	0	0	0	300	240	5	6	2.4	1.4	3.6	4.8
Singing	5	514	0	70	2	3	0	0	0	120	120	4	7	1.2	1.2	2.6	3.6
Singing	5	515	0	66	0	3	0	0	0	230	220	5	6	1	1	1.6	5
Singing	5	516	0	71	5	3
Singing	7	71	0	62	0	3	0	0	0	230	260	3	4	1	1	3.4	4
Singing	7	72	0	57	0	3	0	0	0	160	160	5	6	1	1	1.8	2.4
Singing	7	73	0	55	1	3	0	0	0	200	210	6	6	1	1	5	5
Singing	7	74	1	64	1	3	0	0	0	300	300	6	7	5	3.25		4.25
Singing	7	75	1	65	2	3	0	0	1	290	300	3	3	1.2	1	1.8	1.8
Singing	7	76	0	64	2	3	0	0	0	240	300	3	3	3			4
Singing	7	77	0		0	3	0	0	0	170	190	6	7	1	1	3.6	4.6
Singing	7	78	0	52	1	3	0	0	0	110	120	5	7	1	1	1.2	3.4
Singing	7	79	0	68	0	3	0	0	0	170	200	6	7	1	1	3	4.2
Singing	7	710	0	60	2	3	0	0	0	230	250	5	6	1	1	2	4
Singing	7	711	0	60	1	3	0	0	0	160	200	7	7	1.6	1	4.6	4.8
Singing	7	712	0	66	3	3
Singing	7	713	0	64	1	3
Singing	7	714	0	68	2	3						5	5	1	1	4.2	4.8
Singing	7	715	1	66	0	3
Singing	7	716	0	61	0	3	0	0	0	140	150	5	5	1	1	4.2	4.2
Singing	7	717	0	56	5	3	0	0	0	230	200	5	6	1	1	2.2	3.4
